# Supplementary material for: Honokiol Antagonizes Cadmium-Induced Nephrotoxicity in Quail by Alleviating Autophagy Dysfunction, Apoptosis and Mitochondrial UPR Inhibition with Its Antioxidant Properties
Source: Life (Basel). 2022 Oct 10;12(10):1574. doi: 10.3390/life12101574 (PMC9604973; doi:10.3390/life12101574)
Supplement: Supplementary file 1 [file life-12-01574-s001.zip]

Archive with 1 entries (1 files):
- life-1938257-supplementary.pdf
